# Supplementary material for: Validation of N Protein Antibodies to Diagnose Previous SARS-CoV-2 Infection in a Large Cohort of Healthcare Workers: Use of Roche Elecsys® Immunoassay in the S Protein Vaccination Era
Source: Viruses. 2023 Apr 7;15(4):930. doi: 10.3390/v15040930 (PMC10146079; doi:10.3390/v15040930)
Supplement: Supplementary file 1 [file viruses-15-00930-s001.zip › viruses-2223042-supplementary.xlsx]

## Sheet: Table S1
Supplementary Table S1. Healthcare workers clinical data from the validation cohort (n = 1890)
		Infected HCWs	Non-infected HCWs	p value
Clinical	Age in years (median ± IQR)	43.0 (34.0-52.0)	45.0 (37.0-54.0)	0.007
	Female/Male ratio	5.0	4.2	0.818
characteristics	Body mass index (median ± IQR)	24.2 (21.5-26.5)	24.1 (21.6-27.0)	0.901
	Overweight (%)	27.3	29.0	0.608
	Obese (%)	11.1	11.4	0.962
	Smokers (%)	14.1	25.7	<0.001

## Sheet: Table S2
Supplementary Table S2. Commercial immunoassays charasteristics
Manufacturer	Immunoassay	Antigen	Immunoglobulin isotypes
Vircell IgG	Indirect ELISA	S and N peptides	IgG
Roche Elecsys	CLIA sandwich immunoassay	N protein	IgG, IgA, IgM
Euroimmun	Indirect ELISA	S1 protein	IgG
Diasorin	CLIA, indirect immunoassay	S1 and S2 protein	IgG
ELISA = enzyme-linked immunosorbent assay; CLIA = chemiluminescence immunoassay; S = spike glycoprotein; S1 = spike glycoprotein subunit 1; N = nucleocapsid

## Sheet: Table S3
Supplementary Table S3. Healthcare workers clinical data according Roche Elecsys® and Vircell IgG status (n = 3550)
		Roche Elecsys®	Roche Elecsys®	p value	Vircell IgG	Vircell IgG	p value
		positive (n=539)	negative (n=3011)		positive (n=664)	negative (n=2886)
Clinical	Age in years (median ± IQR)	39.0 (29.0-50.0)	42.0 (32.0-52.0)	<0.001	40.0 (30.0-51.0)	42.0 (32.0-52.0)	0.001
	Female/Male ratio	3.8	3.6	0.621	3.8	3.5	0.560
characteristics	Days between onset symptoms and blood-collection (median ± IQR)	55.0 (44.0-64.0)	57.0 (40.0-70.0)	0.098	55.0 (44.0-65.0)	56.0 (39.7-69.0)	0.431
	Body mass index (median ± IQR)	21.5 (23.7-26.7)	23.8 (21.5-26.7)	0.897	23.8 (21.5-26.6)	23.9 (21.5-26.7)	0.974
	Overweight (%)	28.1	28.7	0.799	27.9	28.7	0.691
	Obese (%)	9.7	10.0	0.823	9.7	10.0	0.788
	Smoker (%)	11.1	25.1	<0.001	13.4	25.2	<0.001
	Hospitalization (%)	4.3	0.2	<0.001	3.5	0.2	<0.001
Symptoms (%)	Vomits	74.1	11.9	<0.001	56.5	12.1	<0.001
	Difficult breathing	71.7	11.6	<0.001	54.5	11.8	<0.001
	Abdominal pain	70.1	8.9	<0.001	52.8	9.0	<0.001
	Sore throat	57.5	6.5	<0.001	42.9	6.6	<0.001
	Nasal congestion	53.4	9.0	<0.001	40.7	9.2	<0.001
	Diarrhea	53.2	8.1	<0.001	39.9	8.3	<0.001
	Dry cough	40.6	7.0	<0.001	31.0	7.1	<0.001
	Fever	39.4	10.9	<0.001	30.3	11.2	<0.001
	Ageusia	34.0	12.3	<0.001	27.2	12.5	<0.001
	Anosmia	32.3	12.2	<0.001	26.0	12.4	<0.001
	Chill	49.3	8.7	<0.001	37.3	8.9	<0.001
	Headache	23.2	3.3	<0.001	18.0	3.2	<0.001
	Myalgia	23.8	5.7	<0.001	19.0	5.7	<0.001
	Comorbidities	16.3	19.0	0.138	17.2	19.0	0.287
	Fatigue	11.9	2.8	<0.001	9.2	2.9	<0.001
	Arterial hypertension	6.7	7.5	0.516	6.6	7.5	0.427
	Asymptomatic	31.0	84.0	<0.001	42.6	83.6	<0.001
IQR = interquartile range

## Sheet: Table S4
Supplementary Table S4. Infected healthcare workers (HCWs) clinical data with RT-PCR results (n = 269)
		HCW PCR	HCW PCR	p value
		positive (n=202)	negative (n=67)
Clinical	Age in years (median ± IQR)	40.0 (31.0-50.0)	43.0 (30.0-54.0)	0.311
	Female/Male ratio	3.8	3.2	0.594
characteristics	Days after onset symptoms (median ± IQR)	50.5 (40.0-59.0)	54.0 (43.5-66.0)	0.107
	Body mass index (median ± IQR)	23.5 (21.5-26.6)	23.9 (21.5-26.7)	0.573
	Overweight (%)	23.8	44.8	0.001
	Obese (%)	9.4	11.9	0.550
	Smoker (%)	9.4	6.0	0.460
	Hospitalization (%)	10.4	3.0	0.076
Symptoms (%)	Vomits	78.5	63.4	0.103
	Difficult breathing	71.9	63.4	0.281
	Abdominal pain	69.7	70.7	0.900
	Sore throat	60.6	65.0	0.605
	Nasal congestion	50.8	53.7	0.737
	Diarrhea	54.8	46.3	0.322
	Dry cough	46.4	28.6	0.034
	Fever	35.7	36.7	0.901
	Loss of taste	36.2	28.2	0.337
	Loss of smell	35.5	27.5	0.329
	Chill	48.2	43.6	0.598
	Headache	23.4	13.2	0.379
	Myalgia	22.8	19.5	0.646
	Comorbidities	15.3	29.9	0.009
	Fatigue	12.1	9.5	0.634
	Arterial hypertension	7.4	10.4	0.434
	Asymptomatic	2.5	37.3	<0.001
Antibodies (Positive results %)	Roche Elecsys®	89.6	98.5	0.019
	Vircell IgG	88.6	97.0	0.050
IQR = interquartile range
